# Supplementary material for: Advances in risk predictive performance of pre-symptomatic type 1 diabetes via the multiplex Antibody-Detection-by-Agglutination-PCR assay
Source: Front Endocrinol (Lausanne). 2024 Feb 8;15:1340436. doi: 10.3389/fendo.2024.1340436 (PMC10882067; doi:10.3389/fendo.2024.1340436)
Supplement: Supplementary file 1 [file Table_1.xlsx]

## Sheet: Sheet1
Sample ID	Gender	Race	Sample Age (yr)	Follow-up duration (yr)	Time from screen to diagnosis	Develop cinical T1D (Yes=1)	RBA GAD (GAD65)	pos=1	RBA IA2 (ICA512)	pos=1	RBA IAA	IAA Location	pos=1	ADAP GADA	pos=1	ADAP IA2A	pos=1	ADAP IAA	pos=1	ADAP ZnT8	pos=1
1	Female	White	4.6	6.2	7.1	1	0.706	1	0.266	1	0.083	DENVER	1	10.5907	1	5.39626	1	3.38939	1	5.20492	1
2	Male	White	17.8	4.2	4.1	1	0.904	1	1.27	1	-0.00287	BOSTON	0	11.0847	1	6.41888	1	1.67104	1	3.52539	1
3	Male	White	14	6.4	4.6	1	0.009	0	-0.024	0	0.003	DENVER	0	6.54885	1	2.41878	1	1.52064	1	4.7206	1
4	Female	White	12.2	3.3	3	1	0.403	1	0.792	1	-0.001	DENVER	0	10.3682	1	10.4212	1	2.61438	1	6.9505	1
5	Male	White	9.7	5.5	5.2	1	0.046	1	0.316	1	-0.002	DENVER	0	6.56435	1	5.66705	1	3.00845	1	3.68646	1
6	Female	White	7.8	6.3	6.3	1	0.06	1	0.573	1	-0.0127	BOSTON	0	7.89504	1	5.63699	1	2.14203	1	7.55504	1
7	Male	White	8	6.3	6	1	0.074	1	1.035	1	0.013	DENVER	1	7.0401	1	12.1947	1	2.04737	1	2.11819	1
8	Male	White	7.2	6.5	4.3	1	0.938	1	0.797	1	0.02613	BOSTON	1	12.0297	1	8.289	1	3.84819	1	2.23465	1
9	Female	White	7.8	5.9	3	1	1.609	1	1.224	1	0.165669	BOSTON	1	10.9581	1	11.3478	1	2.9262	1	4.29195	1
10	Male	White	8.4	2.9	1.9	1	0.213	1	0.699	1	-0.0131	BOSTON	0	7.7591	1	9.41504	1	3.48629	1	4.86255	1
11	Male	White	5.2	7.4	4.4	1	0.033	1	0.57	1	0.011	DENVER	1	7.25022	1	8.74705	1	1.5526	1	6.31201	1
12	Male	White	8.6	5	0.2	1	-0.009	0	0.022	0	-0.004	DENVER	0	6.01382	1	11.6393	1	1.83131	1	2.80253	1
13	Female	White	3.2	4.8	4.8	1	-0.046	0	-0.005	0	0.117	DENVER	1	6.00803	1	3.18854	1	4.92256	1	2.18283	1
14	Male	White	3.8	2.5	2.4	1	0.118	1	0.895	1	-0.003	DENVER	0	7.71134	1	11.9781	1	2.06542	1	6.83791	1
15	Male	White	5.5	7.9	0	0	0.94	1	1.146	1	0.161	DENVER	1	9.66854	1	12.9018	1	4.15645	1	5.57834	1
16	Male	Hispanic	8.7	5.5	0	0	0.728	1	0.603	1	0.019	DENVER	1	10.9978	1	9.23631	1	2.83299	1	7.6098	1
17	Female	White	9.9	7.1	0	0	0.853	1	0.428	1	0.00051	BOSTON	0	10.9188	1	6.13423	1	2.62573	1	3.75051	1
18	Male	White	40.5	6.1	0	0	0.388	1	0.599	1			0	11.366	1	11.684	1	1.97394	1	4.86507	1
19	Male	White	39.4	8.6	0	0	0.63	1	0.338	1	-0.003	DENVER	0	11.0327	1	7.99479	1	1.59975	1	4.09625	1
20	Male	White	16.6	7	0	0	-0.055	0	0.898	1	-0.004	DENVER	0	7.21174	1	11.5567	1	1.25444	1	5.35665	1
21	Male	White	8	6	0	0	-0.144	0	1.133	1	0.001	DENVER	0	5.04588	1	11.1802	1	1.13441	1	5.24444	1
22	Male	White	6.6	3.6	3.4	1	0.364	1	0.795	1	0.034	DENVER	1	9.49657	1	9.47182	1	3.74871	1	-0.912968	0
23	Female	White	38.8	7.4	5.4	1	0.426	1	0.008	0	0.00692	BOSTON	0	10.497	1	8.48604	1	0.700435	0	2.1859	1
24	Female	White	41.4	1	0.9	1	1.108	1	0.115	1	-0.01	BOSTON	0	11.1158	1	9.23669	1	1.52569	1	-0.310933	0
25	Male	White	26.7	2.7	1.8	1	0.038	1	-0.027	0	-0.015	DENVER	0	7.58666	1	8.39314	1	-0.026171	0	2.24091	1
26	Male	White	12.6	1.8	2.2	1	0.116	1	-0.002	0	0.006	DENVER	0	9.38081	1	5.45508	1	0.62342	0	9.49567	1
27	Male	White	12.4	2.1	1.8	1	0.342	1	0.196	1	21.3	BOSTON	1	10.8958	1	4.98603	1	0.409774	0	2.91501	1
28	Male	White	11.5	2	1.5	1	0.127	1	1.072	1	0.09929	BOSTON	1	8.0309	1	9.44732	1	3.11265	1	-3.70862	0
29	Male	White	9.4	3.3	3.3	1	0.818	1	0.897	1	0.01022	BOSTON	0	11.8735	1	10.7503	1	3.20959	1	-0.493635	0
30	Male	White	6.2	6.6	6.3	1	-0.033	0	0.742	1	-0.0297	BOSTON	0	5.57902	1	7.78378	1	1.06967	1	-0.00486858	0
31	Female	Unknown	9.3	3	2.8	1	1.391	1	0.054	1	0.12308	BOSTON	1	11.9522	1	0.697217	0	3.22981	1	4.88271	1
32	Male	White	5.4	6.4	6.7	1	0.362	1	0.007	0	0.004	DENVER	0	9.24139	1	3.05712	1	0.810908	0	4.34759	1
33	Male	White	4.9	7.2	6.9	1	0.744	1	0.556	1			0	11.5986	1	3.04109	1	3.78524	1	-1.15196	0
34	Male	White	5.3	6.5	6.2	1	0.422	1	-0.037	0	0.058	DENVER	1	9.48476	1	4.10265	1	3.5075	1	1.80733	0
35	Male	White	7.9	3.1	3.1	1	0.175	1	0.683	1	-0.0278	BOSTON	0	9.35569	1	11.7318	1	0.649355	0	3.96862	1
36	Male	White	5.6	4.1	3.8	1	0.002	0	0.08	1	0.047	DENVER	1	5.19161	1	2.47242	1	2.56256	1	0.602685	0
37	Male	White	8.2	4.6	0.2	1	0.515	1	-0.052	0	388	BOSTON	1	9.66731	1	7.0201	1	1.89037	1	1.82335	0
38	Female	White	5.1	3.3	3.3	1	0.858	1	-0.031	0	0	BOSTON	0	11.6277	1	3.5499	1	2.07041	1	0.913101	0
39	Female	White	4.1	8.1	4	1	0.686	1	-0.006	0	0.024	DENVER	1	11.5756	1	0.60701	0	1.673	1	2.64014	1
40	Male	White	7.5	2.6	0.6	1	0.524	1	0.457	1	-0.0359	BOSTON	0	11.2071	1	2.33132	1	0.844761	0	5.83445	1
41	Male	White	3.9	2.4	4.2	1	0.038	1	0.803	1	-0.0282	BOSTON	0	7.04102	1	6.83628	1	1.25443	1	1.50894	0
42	Male	White	6	1.3	1.3	1	0.372	1	0.7	1	0.02355	BOSTON	1	6.99048	1	6.88475	1	0.596473	0	3.43453	1
43	Male	White	5.2	2.2	1.9	1	1.01	1	0.046	1	0.0116	BOSTON	0	11.5513	1	3.53039	1	2.04324	1	1.94494	0
44	Female	White	3.5	2.6	2.5	1	1.12	1	0.915	1	-0.001	DENVER	0	10.5789	1	7.37268	1	3.35218	1	1.8738	0
45	Male	White	11.2	5.7	0	0	0.777	1	0.884	1	0.0129	BOSTON	0	10.8597	1	7.66954	1	3.4522	1	-1.01437	0
46	Female	White	12.1	7.7	0	0	1.014	1	0.86	1			0	11.7241	1	5.00795	1	3.70459	1	0.219579	0
47	Male	White	10.7	6.2	0	0	0.342	1	0.281	1	0.01573	BOSTON	0	10.1372	1	5.61307	1	2.09398	1	1.04273	0
48	Female	White	11.9	6.6	0	0	0.661	1	0.909	1			0	11.2391	1	4.11186	1	1.4779	1	0.372425	0
49	Male	White	11.8	7.6	0	0	0.714	1	0.796	1	0.007	DENVER	0	10.3615	1	7.62632	1	1.52401	1	-1.14391	0
50	Male	White	18.8	5.9	0	0	0.712	1	-0.024	0	-0.003	DENVER	0	10.9087	1	2.86688	1	4.05611	1	1.70314	0
51	Female	White	34.2	6.8	0	0	0.959	1	0.024	0	-0.0217	BOSTON	0	11.4655	1	9.34984	1	2.26487	1	1.21143	0
52	Male	White	10.1	5.2	0	0	0.419	1	-0.007	0	-0.0105	BOSTON	0	10.4845	1	0.630123	0	2.31814	1	5.31863	1
53	Male	White	3.5	6.3	0	0	0.489	1	0.003	0	0.001	DENVER	0	9.63308	1	10.0538	1	1.46022	1	1.01253	0
54	Female	White	14.6	7.8	0	0	-0.003	0	0.02	0	-0.014	BOSTON	0	4.68737	1	7.89236	1	0.792987	0	4.58041	1
55	Male	Black, not Hispanic	19.1	7.5	3.9	1	0.186	1	0.023	0	-0.003	DENVER	0	9.26897	1	4.59948	1	0.179743	0	-0.293589	0
56	Female	White	12	5.4	5	1	-0.043	0	-0.018	0	-0.003	DENVER	0	4.79218	1	2.70187	1	0.918784	0	0.824943	0
57	Male	White	9.4	5.6	5.4	1	0.214	1	0.757	1	-0.0315	BOSTON	0	8.92898	1	8.699	1	0.635882	0	1.87461	0
58	Male	White	9.5	5.2	5.2	1	0.864	1	0.011	0	-0.0193	BOSTON	0	11.2054	1	3.67538	1	0.653969	0	-0.511172	0
59	Male	White	6.1	8.4	8.4	1	0.314	1	0.498	1	0.00261	BOSTON	0	9.08407	1	5.27704	1	0.700998	0	0.577406	0
60	Female	White	9.8	3.6	3.5	1	0.873	1	0.871	1	-0.001	DENVER	0	10.9549	1	8.73531	1	0.774222	0	0.580301	0
61	Female	White	8	4.2	3.8	1	0.767	1	0.209	1	0.00837	BOSTON	0	11.5496	1	0.512551	0	4.18757	1	-0.54461	0
62	Male	White	9.3	2.5	2.1	1	0.22	1	-0.008	0	558	BOSTON	1	9.46748	1	-0.0764129	0	2.23072	1	-1.10265	0
63	Male	White	8.7	2.2	1.9	1	0.106	1	0.178	1			0	7.49651	1	1.89983	0	1.68313	1	-1.88963	0
64	Male	White	6.8	7	0	0	0.033	1	0.687	1	0.005	DENVER	0	6.26165	1	6.00977	1	0.846411	0	-0.29562	0
65	Male	White	7.2	8.4	0	0	0.113	1	0.389	1	-0.0097	BOSTON	0	8.60572	1	5.43904	1	0.717353	0	1.4091	0
66	Female	White	8.4	8	0	0	1.032	1	0.026	0	0.018	DENVER	1	11.6115	1	0.45031	0	0.717154	0	3.84425	1
67	Male	White	7.9	5.6	0	0	0.547	1	-0.031	0	0.01303	BOSTON	0	11.1001	1	1.06685	0	1.58337	1	1.1264	0
68	Male	White	38.1	7.7	0	0	0.436	1	0.822	1	0.012	DENVER	1	10.1174	1	11.0759	1	0.946537	0	1.64041	0
69	Female	White	35.6	5.6	0	0	1.03	1	-0.035	0	0.011	DENVER	1	10.5111	1	0.118993	0	0.336114	0	-0.588653	0
70	Male	White	10.5	2.8	2.6	1	0.292	1	0.033	0	-0.0394	BOSTON	0	9.71917	1	2.15135	0	0.970595	0	-0.358658	0
71	Female	White	16.7	7.5	0	0	1.262	1	0.078	1	-0.0457	BOSTON	0	11.0703	1	0.810417	0	0.126185	0	-3.10394	0
72	Female	White	31.4	6.6	0	0	0.728	1	-0.008	0	13.9	BOSTON	1	12.1715	1	1.06461	0	0.306127	0	0.893369	0
73	Male	White	42.5	8	0	0	0.197	1	-0.014	0	-0.0298	BOSTON	0	9.22906	1	0.640836	0	0.984881	0	0.520633	0
74	Male	White	14.8	6.4	0	0	0.013	0	0.198	1	-0.005	DENVER	0	4.56669	1	0.587463	0	0.646126	0	-0.571373	0
75	Female	White	11.8	7.3	0	0	0.996	1	-0.001	0	-0.001	DENVER	0	10.9098	1	1.5136	0	-0.234277	0	-0.499517	0
76	Male	White	44.1	5.8	0	0	0.477	1	-0.087	0	-0.007	DENVER	0	9.8665	1	-0.00759516	0	-0.241774	0	0	0
77	Female	White	32.7	5.7	0	0	1.021	1	0.01	0	-0.009	DENVER	0	10.5462	1	1.30316	0	-0.0299866	0	0.0666884	0
78	Female	White	6.5	8.4	0	0	0.214	1	-0.007	0	0.01438	BOSTON	0	7.97541	1	0.236305	0	-0.511891	0	0.905118	0
79	Male	White	10	6.3	0	0	-0.009	0	-0.016	0	-0.004	DENVER	0	4.77911	1	-0.484435	0	0.315947	0	-1.42646	0
80	Male	White	6.4	6.5	0	0	0.009	0	0.01	0	-0.021	DENVER	0	7.14745	1	0.155589	0	0.334427	0	-0.229053	0
81	Male	White	14.9	6.7	0	0	-0.011	0	-0.005	0	11.5	BOSTON	1	0.510003	0	0.530559	0	-0.385596	0	-2.09875	0
82	Female	White	26.4	2.4	1.4	1	-0.021	0	-0.006	0	-0.0201	BOSTON	0	1.57895	0	0.0398481	0	-0.24518	0	-4.39057	0
83	Female	White	10.6	8.2	0	0	-0.024	0	-0.005	0	5.3	BOSTON	1	1.01441	0	0.246709	0	-0.618828	0	-0.291704	0
84	Female	White	42.9	6.3	0	0	-0.018	0	-0.005	0	-0.0035	BOSTON	0	0.733751	0	0.356945	0	0.389526	0	-0.096297	0
85	Male	White	35.2	7.9	0	0	-0.022	0	0.001	0	-0.0034	BOSTON	0	-0.151979	0	1.24804	0	0.362147	0	-1.08093	0
86	Male	White	14.8	7	0	0	-0.079	0	-0.011	0	-0.0065	BOSTON	0	-0.225877	0	0.210517	0	0.0296902	0	-1.22805	0
87	Male	Unknown	8.5	5.9	0	0	-0.027	0	-0.002	0	-0.00845	BOSTON	0	1.78485	0	1.14692	0	0.104423	0	1.16517	0
88	Female	White	18	6.4	0	0	-0.037	0	-0.008	0	0.002	DENVER	0	0.259917	0	-0.106513	0	-0.165104	0	-0.804101	0
89	Female	White	24.3	6.8	0	0	-0.013	0	0.001	0	-0.012	DENVER	0	0.438836	0	2.01559	0	-0.252592	0	-0.201259	0
90	Female	White	13.9	6.2	0	0	-0.045	0	-0.005	0	-0.0059	BOSTON	0	1.68085	0	0.605103	0	-0.423204	0	-0.0126677	0
91	Male	White	15	5.7	0	0	-0.009	0	-0.009	0	-0.0128	BOSTON	0	0.178362	0	0.181302	0	-0.794259	0	-7.77258	0
92	Female	White	5.1	6	0	0	-0.016	0	-0.015	0	-0.005	DENVER	0	-0.297276	0	2.02126	0	-0.833443	0	0.853375	0
